# Supplementary material for: Integrated analysis of shared gene expression signatures and immune microenvironment heterogeneity in type 2 diabetes mellitus and colorectal cancer
Source: Sci Rep. 2025 Jul 1;15:22234. doi: 10.1038/s41598-025-07015-4 (PMC12215021; doi:10.1038/s41598-025-07015-4)
Supplement: Supplementary file 2 — Supplementary Material 2 [file 41598_2025_7015_MOESM2_ESM.xlsx]

## Sheet: Sheet1
	Gene	p
1	PLEKHA8P1	0.000374914
2	FSTL3	0.00321922
3	FABP4	0.00683967
4	CXCL1	0.0182085
5	PARM1	0.0193873
6	HEPACAM2	0.0209798
7	TMEM61	0.0210525
8	MMP1	0.0236296
9	CDR2L	0.0256206
10	GCG	0.0271534
11	SOWAHA	0.0333991
12	NAAA	0.0482334
13	CHRDL1	0.0618368
14	DDIT4	0.0631164
15	TTYH3	0.0661123
16	SCGB2A1	0.0678543
17	RCAN2	0.0856702
18	SPARCL1	0.0919133
19	CXCL6	0.0921847
20	MIER3	0.0947168
21	SERPINH1	0.0948351
22	CEBPB	0.10436
23	DENND2A	0.110716
24	CXCL3	0.11222
25	COL8A1	0.154652
26	CXCL13	0.15755
27	PDE6A	0.157878
28	C7	0.161942
29	FXYD1	0.165022
30	TNFAIP6	0.170689
31	PLAC9	0.173476
32	BHLHE40	0.174005
33	EDN3	0.177646
34	ECT2	0.182821
35	SFRP4	0.185471
36	CXCL2	0.187275
37	GPX3	0.188254
38	SLCO4A1	0.197177
39	SEMA3E	0.200001
40	PGF	0.203411
41	EREG	0.203716
42	KRT80	0.216147
43	SLC38A5	0.217405
44	THBS2	0.219121
45	FRMD1	0.227006
46	HCAR3	0.230212
47	FFAR4	0.23521
48	WNT2	0.253744
49	BEX4	0.254768
50	TSPAN1	0.25767
51	REG3A	0.258712
52	BMP5	0.258919
53	CHGA	0.262035
54	GSN	0.263133
55	TRPM6	0.268292
56	SEMA6D	0.277396
57	TGIF2	0.294948
58	TSPAN7	0.295965
59	S100A11	0.297793
60	SRI	0.298084
61	SPP1	0.308107
62	ADAM12	0.319907
63	TCL1A	0.324279
64	COL5A2	0.326159
65	COL1A1	0.327282
66	HILPDA	0.336806
67	SCGN	0.344
68	PKIB	0.344162
69	FKBP10	0.344753
70	GDPD5	0.364897
71	NFE2L3	0.374834
72	EPHX2	0.377921
73	P2RY1	0.379017
74	SBK1	0.380672
75	CASC16	0.387655
76	CCL20	0.392817
77	STMN2	0.423477
78	PDPN	0.457831
79	WT1	0.459234
80	UBE2T	0.465047
81	TMEM100	0.49004
82	MEX3A	0.513938
83	PRKG2	0.516451
84	SLC27A6	0.516819
85	MMRN1	0.521052
86	CCL13	0.531253
87	LTK	0.554202
88	EDIL3	0.55439
89	SLC16A9	0.556715
90	SLC22A3	0.559347
91	TGFBI	0.565983
92	SLC17A9	0.583801
93	LRRC66	0.594949
94	IRX3	0.59677
95	CFD	0.600798
96	PDZK1	0.602934
97	MET	0.609917
98	SLC2A13	0.618901
99	ITM2C	0.618923
100	C1QTNF7	0.619855
101	SHMT2	0.637124
102	CHI3L1	0.638036
103	PLAC8	0.640764
104	TOX	0.652638
105	CCR10	0.654145
106	EIF2S2	0.659485
107	LINC01082	0.664259
108	GNAI1	0.668405
109	SLC25A34	0.674085
110	FHL1	0.681899
111	IFITM2	0.688151
112	NFASC	0.688246
113	DENND5B	0.699307
114	SCIN	0.701355
115	NAP1L2	0.701506
116	CKB	0.707339
117	CA7	0.717426
118	IGLL3P	0.721187
119	ABCC1	0.722699
120	S100A2	0.730699
121	BEST4	0.743598
122	PRKAR2B	0.755185
123	PDCD4-AS1	0.766338
124	SLC6A19	0.79162
125	MAMDC2	0.791656
126	PALD1	0.796701
127	PLAU	0.802014
128	CRNDE	0.806356
129	RBM24	0.816978
130	FSIP2	0.818024
131	SLC30A4	0.821884
132	FGFRL1	0.82437
133	ATP11A	0.842156
134	SCN4B	0.844809
135	NDN	0.852121
136	CHGB	0.852632
137	IER3	0.857364
138	ENPP2	0.859816
139	ITM2A	0.859932
140	MTHFD2	0.861077
141	ACKR1	0.861236
142	CDH3	0.863316
143	SLC6A14	0.8662
144	SLCO2A1	0.87305
145	SFRP1	0.897109
146	SLC51B	0.900141
147	AQP9	0.903847
148	ANO5	0.929632
149	HYAL3	0.944701
150	EPB41L3	0.946572
151	PMEPA1	0.957772
152	PRKACB	0.95809
153	MMP7	0.963938
154	IL11	0.972507
155	ASXL3	0.991004
156	PCSK2	0.993843
157	ENPP1	0.994475
