# Supplementary material for: Integrated analysis of shared gene expression signatures and immune microenvironment heterogeneity in type 2 diabetes mellitus and colorectal cancer
Source: Sci Rep. 2025 Jul 1;15:22234. doi: 10.1038/s41598-025-07015-4 (PMC12215021; doi:10.1038/s41598-025-07015-4)
Supplement: Supplementary file 3 — Supplementary Material 3 [file 41598_2025_7015_MOESM3_ESM.xls]

## Sheet: sheet0
Series Accession Number	Disease	Sample sources	Total Samples	Platform Accessio n Number	Chip Type	Region	PMID	Downloa d Sources
GSE9348	CRC	70 patients and 12 controls	82	GPL570	Affymetrix	Singapore	20143136	the GEO database
GSE113513	CRC	28 patients	28	GPL15207	Affymetrix	China	35096810	the GEO database
GSE17536	CRC	177patients	177	GPL570	Affymetrix	United States	30,606,770;22,115,830	the GEO database
GSE17537	CRC	55patients	55	GPL570	Affymetrix	United States	30,606,770;22,115,830	the GEO database
GSE164416	T2DM	39 patients and 18 controls	133	GPL16791	Illumina	Sweden	34183850	the GEO database
GSE118139	T2DM	2 patients and 2 controls	4	GPL22120	NA	China	20,644,627	the GEO database
GSE25724	T2DM	6 patients and 7 controls	13	GPL96	Affymetrix	Italy	21,127,054	the GEO database
GSE50397	T2DM	89 patients	89	GPL6244	Affymetrix	Sweden	25,015,099; 25,201,977;	the GEO database
GSE38642	T2DM	9 patients and 54 controls	63	GPL6244	Affymetrix	Sweden	23,707,792; 22,768,844	the GEO database
GSE50244	T2DM	89 patients	89	GPL11154	Illumina	Sweden	33,402,679;28,637,794	the GEO database
GSE200997	CRC	23 patients	23	GPL21697	NextSeq	United States	35538548	the Single cell database
TCGA-COAD	CRC	512 patients	512	NA	NA	United States	NA	the TCGA database
