# Supplementary material for: Integrated analysis of shared gene expression signatures and immune microenvironment heterogeneity in type 2 diabetes mellitus and colorectal cancer
Source: Sci Rep. 2025 Jul 1;15:22234. doi: 10.1038/s41598-025-07015-4 (PMC12215021; doi:10.1038/s41598-025-07015-4)
Supplement: Supplementary file 4 — Supplementary Material 4 [file 41598_2025_7015_MOESM4_ESM.xlsx]

## Sheet: Sheet1
Gene	coef	se	z	p	HR	HRse	HRz	HRp	HRCILL	HRCIUL
CDH3	-0.022	0.109	-0.203	0.839	0.978	0.107	-0.205	0.837	0.79	1.211
CEBPB	0.145	0.14	1.034	0.301	1.156	0.162	0.963	0.336	0.878	1.522
S100A11	0.038	0.139	0.272	0.786	1.039	0.145	0.266	0.79	0.79	1.364
NFE2L3	-0.181	0.146	-1.242	0.214	0.834	0.122	-1.361	0.173	0.626	1.111
PLEKHA8P1	0.566	0.206	2.75	0.006	1.762	0.363	2.099	0.036	1.177	2.637
ABCC1	0.034	0.173	0.193	0.847	1.034	0.179	0.19	0.849	0.736	1.453
ECT2	-0.102	0.12	-0.849	0.396	0.903	0.108	-0.894	0.371	0.715	1.142
EIF2S2	0.008	0.177	0.046	0.964	1.008	0.179	0.046	0.964	0.712	1.427
SLCO4A1	0.106	0.108	0.981	0.327	1.112	0.12	0.931	0.352	0.9	1.373
CXCL3	-0.156	0.078	-2.018	0.044	0.855	0.066	-2.184	0.029	0.735	0.996
IER3	-0.077	0.112	-0.686	0.493	0.926	0.103	-0.712	0.476	0.744	1.153
TGFBI	-0.045	0.082	-0.545	0.586	0.956	0.078	-0.558	0.577	0.815	1.123
MET	0.083	0.144	0.574	0.566	1.086	0.156	0.551	0.582	0.819	1.44
CRNDE	0.106	0.101	1.058	0.29	1.112	0.112	1.004	0.315	0.913	1.355
KRT80	0.161	0.093	1.731	0.083	1.175	0.11	1.598	0.11	0.979	1.411
TGIF2	0.038	0.129	0.294	0.769	1.039	0.134	0.288	0.773	0.807	1.337
HILPDA	-0.094	0.134	-0.702	0.483	0.91	0.122	-0.736	0.462	0.699	1.184
MTHFD2	0.082	0.163	0.503	0.615	1.085	0.177	0.483	0.629	0.789	1.493
TTYH3	0.313	0.15	2.081	0.037	1.368	0.206	1.787	0.074	1.018	1.837
FGFRL1	0.079	0.102	0.772	0.44	1.082	0.11	0.743	0.458	0.886	1.32
CXCL1	-0.171	0.071	-2.42	0.016	0.843	0.06	-2.64	0.008	0.734	0.968
THBS2	0.071	0.057	1.243	0.214	1.073	0.061	1.201	0.23	0.96	1.2
UBE2T	-0.068	0.148	-0.461	0.645	0.934	0.138	-0.477	0.633	0.699	1.249
BHLHE40	0.116	0.13	0.892	0.372	1.123	0.147	0.842	0.4	0.87	1.451
SHMT2	0.09	0.142	0.637	0.524	1.094	0.155	0.609	0.543	0.829	1.445
IFITM2	0.05	0.095	0.528	0.598	1.051	0.1	0.515	0.607	0.873	1.266
MMP7	0.005	0.048	0.113	0.91	1.005	0.048	0.113	0.91	0.916	1.104
ADAM12	0.057	0.063	0.903	0.367	1.059	0.067	0.877	0.38	0.935	1.198
CDR2L	0.316	0.114	2.774	0.006	1.372	0.156	2.378	0.017	1.097	1.715
CHI3L1	-0.03	0.067	-0.45	0.653	0.97	0.065	-0.457	0.648	0.85	1.107
SERPINH1	0.305	0.145	2.102	0.036	1.357	0.197	1.811	0.07	1.021	1.804
PALD1	0.048	0.102	0.468	0.64	1.049	0.107	0.457	0.648	0.859	1.282
COL1A1	0.06	0.067	0.891	0.373	1.061	0.071	0.865	0.387	0.931	1.21
WNT2	-0.086	0.099	-0.864	0.388	0.918	0.091	-0.902	0.367	0.756	1.115
ATP11A	0.003	0.12	0.026	0.979	1.003	0.12	0.026	0.979	0.793	1.269
FSTL3	0.266	0.091	2.922	0.003	1.305	0.119	2.565	0.01	1.092	1.56
GDPD5	0.073	0.082	0.884	0.377	1.075	0.088	0.853	0.394	0.916	1.263
DDIT4	0.183	0.109	1.685	0.092	1.201	0.131	1.539	0.124	0.97	1.487
S100A2	0.125	0.077	1.626	0.104	1.133	0.087	1.528	0.126	0.975	1.318
FKBP10	0.13	0.084	1.549	0.121	1.139	0.095	1.453	0.146	0.966	1.342
PMEPA1	0.064	0.08	0.794	0.427	1.066	0.085	0.77	0.441	0.911	1.247
MEX3A	0.065	0.09	0.715	0.474	1.067	0.096	0.693	0.488	0.894	1.273
PDPN	-0.05	0.087	-0.574	0.566	0.951	0.083	-0.589	0.556	0.802	1.128
EREG	-0.1	0.046	-2.168	0.03	0.905	0.042	-2.28	0.023	0.826	0.99
COL5A2	0.024	0.078	0.301	0.764	1.024	0.08	0.297	0.766	0.878	1.194
CXCL2	-0.152	0.077	-1.958	0.05	0.859	0.067	-2.114	0.035	0.738	1
CCL20	-0.058	0.067	-0.86	0.39	0.944	0.063	-0.885	0.376	0.828	1.076
PLAU	-0.104	0.107	-0.973	0.33	0.901	0.096	-1.026	0.305	0.731	1.111
CXCL6	-0.03	0.094	-0.316	0.752	0.971	0.091	-0.321	0.748	0.807	1.168
HCAR3	-0.067	0.13	-0.515	0.606	0.935	0.122	-0.533	0.594	0.724	1.207
PGF	0.246	0.106	2.321	0.02	1.279	0.135	2.058	0.04	1.039	1.574
HYAL3	0.156	0.165	0.946	0.344	1.169	0.193	0.876	0.381	0.846	1.615
TNFAIP6	0.037	0.089	0.42	0.675	1.038	0.093	0.412	0.68	0.871	1.237
SLC22A3	0.004	0.1	0.039	0.969	1.004	0.1	0.039	0.969	0.825	1.221
SLC17A9	0.069	0.075	0.928	0.354	1.072	0.08	0.896	0.37	0.926	1.24
COL8A1	0.071	0.066	1.062	0.288	1.073	0.071	1.025	0.305	0.942	1.222
MMP1	-0.11	0.048	-2.286	0.022	0.896	0.043	-2.416	0.016	0.816	0.984
SFRP4	0.088	0.052	1.691	0.091	1.092	0.057	1.619	0.105	0.986	1.209
AQP9	-0.048	0.072	-0.667	0.505	0.953	0.068	-0.683	0.494	0.829	1.097
WT1	0.141	0.086	1.641	0.101	1.152	0.099	1.53	0.126	0.973	1.364
SLC38A5	-0.081	0.056	-1.46	0.144	0.922	0.051	-1.52	0.128	0.827	1.028
REG3A	-0.044	0.035	-1.258	0.208	0.957	0.034	-1.287	0.198	0.893	1.025
IL11	-0.057	0.084	-0.685	0.493	0.944	0.079	-0.705	0.481	0.801	1.113
SBK1	0.091	0.074	1.23	0.219	1.095	0.081	1.176	0.24	0.947	1.266
SPP1	0.064	0.046	1.399	0.162	1.066	0.049	1.355	0.175	0.975	1.165
IRX3	0.222	0.094	2.371	0.018	1.249	0.117	2.127	0.033	1.039	1.5
SLC6A14	-0.038	0.056	-0.669	0.504	0.963	0.054	-0.681	0.496	0.862	1.076
BEST4	-0.098	0.143	-0.686	0.493	0.907	0.13	-0.721	0.471	0.685	1.2
PKIB	-0.049	0.082	-0.597	0.55	0.952	0.078	-0.612	0.54	0.81	1.119
NAAA	-0.061	0.147	-0.415	0.678	0.941	0.138	-0.428	0.669	0.706	1.254
TSPAN7	0.078	0.084	0.934	0.35	1.081	0.09	0.899	0.369	0.918	1.273
SLC25A34	0.027	0.177	0.154	0.878	1.028	0.182	0.152	0.88	0.726	1.454
CA7	-0.067	0.13	-0.514	0.608	0.935	0.122	-0.531	0.595	0.725	1.207
SLCO2A1	-0.049	0.098	-0.505	0.614	0.952	0.093	-0.517	0.605	0.786	1.153
TRPM6	0.018	0.074	0.246	0.805	1.018	0.076	0.244	0.807	0.881	1.178
PDE6A	-0.116	0.154	-0.755	0.45	0.89	0.137	-0.801	0.423	0.658	1.204
P2RY1	-0.048	0.098	-0.494	0.622	0.953	0.093	-0.506	0.613	0.786	1.155
SLC6A19	-0.016	0.097	-0.168	0.866	0.984	0.096	-0.17	0.865	0.813	1.191
TSPAN1	-0.064	0.081	-0.79	0.429	0.938	0.076	-0.816	0.414	0.801	1.099
PLAC8	-0.072	0.059	-1.206	0.228	0.931	0.055	-1.25	0.211	0.829	1.046
SCIN	-0.05	0.084	-0.592	0.554	0.951	0.08	-0.607	0.544	0.806	1.122
PRKACB	-0.02	0.084	-0.235	0.814	0.98	0.082	-0.237	0.812	0.832	1.156
FRMD1	0.011	0.074	0.151	0.88	1.011	0.075	0.15	0.881	0.875	1.169
SLC51B	-0.116	0.088	-1.32	0.187	0.891	0.078	-1.399	0.162	0.75	1.058
MIER3	-0.058	0.137	-0.425	0.671	0.943	0.13	-0.438	0.661	0.721	1.235
EPB41L3	0	0.076	0.006	0.996	1	0.076	0.006	0.996	0.862	1.162
BMP5	-0.231	0.119	-1.938	0.053	0.794	0.094	-2.18	0.029	0.629	1.003
LRRC66	0.042	0.116	0.364	0.716	1.043	0.121	0.356	0.722	0.831	1.31
EDN3	-0.129	0.08	-1.609	0.108	0.879	0.07	-1.717	0.086	0.752	1.028
PRKG2	0.151	0.171	0.885	0.376	1.163	0.199	0.821	0.412	0.832	1.627
GCG	-0.125	0.123	-1.01	0.312	0.883	0.109	-1.076	0.282	0.693	1.124
SEMA3E	0.222	0.13	1.704	0.088	1.248	0.163	1.528	0.127	0.967	1.612
ITM2C	-0.072	0.089	-0.816	0.415	0.93	0.083	-0.846	0.398	0.782	1.107
STMN2	0.019	0.113	0.165	0.869	1.019	0.115	0.164	0.87	0.817	1.271
NAP1L2	0.159	0.23	0.694	0.488	1.173	0.269	0.641	0.521	0.748	1.839
EPHX2	-0.076	0.1	-0.752	0.452	0.927	0.093	-0.781	0.435	0.762	1.129
MAMDC2	0.018	0.123	0.143	0.887	1.018	0.125	0.141	0.887	0.8	1.295
SRI	-0.244	0.151	-1.615	0.106	0.784	0.118	-1.829	0.067	0.583	1.054
ITM2A	-0.063	0.107	-0.588	0.557	0.939	0.1	-0.607	0.544	0.762	1.158
RCAN2	0.163	0.12	1.366	0.172	1.177	0.141	1.26	0.208	0.931	1.488
HEPACAM2	-0.125	0.058	-2.159	0.031	0.882	0.051	-2.3	0.021	0.788	0.989
DENND2A	-0.169	0.127	-1.336	0.182	0.844	0.107	-1.456	0.145	0.659	1.082
TMEM100	-0.013	0.164	-0.078	0.938	0.987	0.162	-0.079	0.937	0.715	1.363
ENPP2	0.087	0.089	0.983	0.326	1.091	0.097	0.941	0.346	0.917	1.299
GPX3	0.21	0.086	2.452	0.014	1.233	0.105	2.212	0.027	1.043	1.458
EDIL3	-0.082	0.092	-0.888	0.375	0.922	0.085	-0.925	0.355	0.77	1.104
GNAI1	0.011	0.113	0.099	0.921	1.011	0.114	0.098	0.922	0.81	1.262
SCGB2A1	-0.344	0.2	-1.718	0.086	0.709	0.142	-2.051	0.04	0.479	1.05
SLC30A4	-0.076	0.129	-0.586	0.558	0.927	0.12	-0.608	0.543	0.719	1.195
CHGA	-0.004	0.057	-0.066	0.947	0.996	0.057	-0.066	0.947	0.891	1.114
SLC16A9	0.026	0.079	0.334	0.738	1.027	0.081	0.33	0.742	0.88	1.199
SOWAHA	-0.165	0.091	-1.807	0.071	0.848	0.077	-1.964	0.049	0.709	1.014
PARM1	-0.166	0.081	-2.043	0.041	0.847	0.069	-2.223	0.026	0.722	0.993
ANO5	0.091	0.112	0.807	0.42	1.095	0.123	0.772	0.44	0.878	1.365
SEMA6D	-0.121	0.09	-1.348	0.178	0.886	0.08	-1.433	0.152	0.742	1.057
PRKAR2B	-0.041	0.095	-0.432	0.666	0.96	0.091	-0.441	0.659	0.797	1.156
SLC2A13	-0.192	0.137	-1.407	0.16	0.825	0.113	-1.551	0.121	0.632	1.078
LINC01082	-0.194	0.254	-0.767	0.443	0.823	0.209	-0.846	0.397	0.501	1.353
FFAR4	-0.066	0.064	-1.03	0.303	0.936	0.06	-1.064	0.287	0.826	1.061
CCL13	-0.058	0.096	-0.61	0.542	0.943	0.09	-0.629	0.53	0.782	1.138
SLC27A6	0.436	0.308	1.417	0.156	1.547	0.476	1.148	0.251	0.846	2.828
SCGN	-0.126	0.195	-0.645	0.519	0.882	0.172	-0.687	0.492	0.601	1.293
PLAC9	0.221	0.178	1.243	0.214	1.247	0.222	1.115	0.265	0.88	1.767
FXYD1	0.35	0.287	1.219	0.223	1.419	0.407	1.028	0.304	0.808	2.49
CKB	0.008	0.05	0.162	0.871	1.008	0.051	0.161	0.872	0.914	1.113
FSIP2	-0.051	0.087	-0.587	0.557	0.95	0.082	-0.603	0.547	0.802	1.126
FHL1	0.069	0.084	0.826	0.409	1.072	0.09	0.798	0.425	0.909	1.264
IGLL3P	-0.342	1.03	-0.332	0.74	0.71	0.731	-0.396	0.692	0.094	5.343
ENPP1	-0.052	0.105	-0.489	0.625	0.95	0.1	-0.502	0.616	0.772	1.168
C7	0.125	0.06	2.09	0.037	1.133	0.068	1.965	0.049	1.008	1.274
GSN	0.124	0.108	1.154	0.249	1.132	0.122	1.085	0.278	0.917	1.398
SPARCL1	0.101	0.081	1.254	0.21	1.106	0.089	1.193	0.233	0.945	1.296
TOX	-0.088	0.087	-1.02	0.308	0.915	0.079	-1.066	0.286	0.772	1.085
NDN	0.092	0.107	0.855	0.392	1.096	0.117	0.817	0.414	0.888	1.352
CASC16	0.556	0.521	1.066	0.287	1.743	0.909	0.818	0.414	0.627	4.843
PCSK2	0.232	0.302	0.768	0.442	1.261	0.38	0.686	0.493	0.698	2.277
TCL1A	0.087	0.132	0.662	0.508	1.091	0.144	0.634	0.526	0.843	1.413
PDCD4-AS1	0.326	0.295	1.102	0.27	1.385	0.409	0.941	0.347	0.776	2.471
SCN4B	-0.003	0.148	-0.019	0.985	0.997	0.148	-0.019	0.985	0.746	1.333
FABP4	0.174	0.06	2.906	0.004	1.19	0.071	2.667	0.008	1.058	1.337
TMEM61	-0.13	0.146	-0.89	0.374	0.878	0.128	-0.95	0.342	0.66	1.169
ASXL3	-0.119	0.141	-0.841	0.4	0.888	0.125	-0.893	0.372	0.674	1.171
CCR10	0.027	0.22	0.123	0.902	1.027	0.226	0.121	0.903	0.668	1.58
CFD	0.073	0.061	1.203	0.229	1.076	0.066	1.16	0.246	0.955	1.213
SFRP1	0.078	0.08	0.975	0.329	1.081	0.086	0.938	0.348	0.924	1.264
PDZK1	0.147	0.141	1.043	0.297	1.158	0.163	0.97	0.332	0.879	1.526
LTK	0.047	0.076	0.614	0.539	1.048	0.08	0.6	0.548	0.903	1.217
CHRDL1	0.103	0.062	1.672	0.095	1.108	0.068	1.589	0.112	0.982	1.251
ACKR1	0.034	0.073	0.469	0.639	1.035	0.075	0.461	0.645	0.897	1.194
RBM24	0.048	0.131	0.364	0.716	1.049	0.138	0.355	0.723	0.811	1.356
CXCL13	-0.089	0.075	-1.2	0.23	0.914	0.068	-1.256	0.209	0.79	1.058
C1QTNF7	-0.017	0.131	-0.131	0.896	0.983	0.128	-0.132	0.895	0.761	1.27
DENND5B	-0.048	0.11	-0.439	0.66	0.953	0.104	-0.45	0.653	0.769	1.181
NFASC	0.05	0.098	0.507	0.612	1.051	0.103	0.494	0.621	0.868	1.273
CHGB	0.062	0.096	0.643	0.52	1.064	0.102	0.624	0.533	0.881	1.284
BEX4	0.047	0.099	0.471	0.637	1.048	0.103	0.461	0.645	0.863	1.271
MMRN1	-0.007	0.092	-0.076	0.939	0.993	0.091	-0.076	0.939	0.829	1.189
